# Supplementary material for: Post Mortem Study on the Effects of Routine Handling and Manipulation of Laboratory Mice
Source: Animals (Basel). 2022 Nov 22;12(23):3234. doi: 10.3390/ani12233234 (PMC9737896; doi:10.3390/ani12233234)
Supplement: Supplementary file 1 [file animals-12-03234-s001.zip]

Archive with 1 entries (1 files):
- animals-2029957-supplementary.pdf
